# Supplementary material for: Childbirth Preparation: Knowledge of the Use of Non-Pharmacological Pain Relief Methods during Childbirth in Tshwane District, South Africa: A Cross-Sectional Study
Source: Nurs Rep. 2023 Dec 21;14(1):1–11. doi: 10.3390/nursrep14010001 (PMC10974809; doi:10.3390/nursrep14010001)
Supplement: Supplementary file 1 [file nursrep-14-00001-s001.zip]

Archive with 1 entries (1 files):
- nursrep-2668007-supplementary.pdf
